# Supplementary material for: Comprehensive Two-Dimensional Gas Chromatography–Mass Spectrometry as a Tool for the Untargeted Study of Hop and Their Metabolites
Source: Metabolites. 2024 Apr 19;14(4):237. doi: 10.3390/metabo14040237 (PMC11051809; doi:10.3390/metabo14040237)
Supplement: Supplementary file 1 [file metabolites-14-00237-s001.zip]

Archive with 1 entries (1 files):
- metabolites-2925015-supplementary.pdf
